# Supplementary material for: Bartonella quintana detection among arthropods and their hosts: a systematic review and meta-analysis
Source: Parasit Vectors. 2024 Aug 2;17:328. doi: 10.1186/s13071-024-06413-3 (PMC11295871; doi:10.1186/s13071-024-06413-3)
Supplement: Supplementary file 2 — Supplementary Material 2. [file 13071_2024_6413_MOESM2_ESM.xlsx]

## Sheet: Sheet1
Author	Year	Country arthropod	Arthropod species	Louse ecotype (head vs. body)	Co-infestation? head + body lice	Method arthropod identification	Louse clade (A-E)	N arthropods tested Bq	N body lice	N head lice	Number Bq + arthropods	Total percent Bq+ arthropods	Body lice % Bq+	Head lice % Bq+	Total arthropod pools	N arthropod pools + bq	Percent + Bq pools	Feeding status	Other pathogens?	method Bq identified	PCR primer	Host (human vs non-human)	Number of hosts	Host age category (adults vs. children)	Host ectoparasitosis rate	N hosts w/ Bq+ vectors	% hosts +bq vectors	Host infection (serology)	Host disease (clinical) %	Host disease (bacteremic)	Host comments (eg: altitude, outbreak, other risk factors)	Mod JBI quality comments	Column1
Han	2021	South Korea	Ticks (soft): Ornithodoros sawaii	N/A	N/A	PCR	N/A	74	N/A	N/A	N/A	N/A	N/A	N/A	N/A	N/A	N/A	N/A	N/A	PCR	ITS, QHVE-12/14	birds	N/A	N/A	N/A	N/A	N/A	N/A	N/A	N/A	bird soft ticks, no Bartonella	Mod: missing host data
Hammoud	2021	Guinea	Pediculus humanus capitis	head	No	PCR Phum/ cytB	E	155	0	155	0	0	N/A	0	N/A	N/A	N/A	N/A	Acinetobacter baumanii and other spp.	PCR	yopP	human	49	adults and children	100	0	0	N/A	N/A	N/A	head lice Guinea, no Bq	Mod: missing host data
Majid	2020	Malaysia	Pediculus humanus capitis	head	No	visualization/ microscopy	N/A	9	0	9	0	0	0	0	N/A	0	0	N/D	Rhodococcus, Escherichia, Shigella, Staph (unclear which pathogens or endosymb)	16S rRNA sequencing	16S	human	3	children	6	0	0	N/D	N/D	N/D	head lice Malaysia, 16S, no Bq	Mod: missing host data
Theonest	2019	Tanzania	Xenopsylla cheopis fleas	N/A	N/A	visualization and PCR	N/A	513	N/A	N/A	0	0	N/A	N/A	N/A	N/A	N/A	N/A	N/A	PCR	ssrA, gltA	rodents	381	N/A	N/A	N/A	0	0	0	0.2% (1/381)	Rodent positivity spleen, fleas negative for Bq	High: arthropod and host data
Huang	2019	St. Kitts	Ctenocephalides felis	N/A	N/A	N/A	N/A	60	N/A	N/A	0	0	N/A	N/A	N/A	N/A	N/A	N/A	No Bq. Other species: B. clarridgeia, henselae	PCR	16S, gltA	cats	310	N/A	N/A	0	0	N/A	N/A	N/A	Fleas (cats): no Bq	High: arthropod and host data
De Liberato	2019	Italy	Pediculus humanus humanus	body	No	visualization and PCR (cytb)	A	26	26	N/A	0	0	0	N/A	N/A	N/A	N/A	N/A	Acinetobacter spp. No B. recurrentis, No Rickettsia	PCR	gltA	human	1	adults	N/A	N/A	0	N/A	N/A	N/A	Second hand clothing (washed)	Mod-High: missing host disease data
Fournier-9	2002	Australia	Pediculus humanus humanus	body	No	visualization and 18S	N/D	2	2	N/A	0	0	0	N/A	N/A	N/A	N/A	N/A	No B. recurrentis.	PCR	QHVE1/11	human	N/D	N/D	N/D	N/D	N/D	N/D	N/D	N/D	One study with data divided by country	Mod: missing host data
Fournier-11	2002	Thailand	Pediculus humanus capitis	head	No	visualization and 18S	N/D	143	N/A	143	0	0	N/A	0	N/A	N/A	N/A	N/A	No B. recurrentis, No Rickettsia	PCR	QHVE1/13	human	N/D	N/D	N/D	N/D	N/D	N/D	N/D	N/D	Many countries head lice: all negative	Mod: missing host data
Defaye	2021	Corsica	Ticks (hard): 96.4% Dermacentor marginatus, Hyalomma marginatum, Hyalomma scupense, Rhipicephalus sanguineus s.l.	N/A	N/A	PCR	N/A	133	N/A	N/A	N/A	N/A	N/A	N/A	N/A	N/A	N/A	N/A	N/A	PCR	bqtR	boar	153	N/A	N/A	N/A	N/A	N/A	N/A	N/A	boars, hard ticks Corsica, no Bq	Mod: missing host data
