# Supplementary material for: Bartonella quintana detection among arthropods and their hosts: a systematic review and meta-analysis
Source: Parasit Vectors. 2024 Aug 2;17:328. doi: 10.1186/s13071-024-06413-3 (PMC11295871; doi:10.1186/s13071-024-06413-3)
Supplement: Supplementary file 4 — Supplementary Material 4. [file 13071_2024_6413_MOESM4_ESM.xlsx]

## Sheet: Sheet1
Author	Year	Country arthropod	Arthropod species	Louse ecotype (head vs. body)	Co-infestation? head + body lice	Method arthropod identification	Louse clade (A-E)	N arthropods tested Bq	N body lice	N head lice	Number Bq + arthropods	Total percent Bq+ arthropods	Body lice % Bq+	Head lice % Bq+	Total arthropod pools	N arthropod pools + bq	Percent + Bq pools	Other pathogens?	method Bq identified	PCR primer	Host (human vs non-human)	Number of hosts	Host age category (adults vs. children)	Host ectoparasitosis rate	N hosts w/ Bq+ vectors	% hosts +bq vectors	Host infection (serology)	Host disease (clinical) %	Host disease (bacteremic)	Host comments (eg: altitude, outbreak, other risk factors)
Drali	2015	DRC	Pediculus humanus humanus and capitis	body and head	No	visualization and PCR (cytb, PHUM)	A, B, C, D	174	143	31	54	0.31	33.5	19.5	N/A	N/A	N/A	Yersinia pestis (one head lice, 2 body lice)	PCR	yopP	human	37	adults and children	100	5	13.1	N/A	N/A	N/A	head and body DRC
Perez-Tanoira	2020	Ethiopia	Pediculus humanus humanus, Ctenocephalides felis/ canis, Pulex irritans	body and head	N/D	visualization and PCR	N/D	121	14	16	4	0.033	0.071	18.8	N/A	N/A	N/A	Fleas (Ctenocephalides, Pulex): No Bq. Borrelia recurrentis	PCR	ITS	human	N/D	N/A	N/A	N/A	N/A	N/A	N/A	N/A	Fleas: negative. Ethiopia, more Bq head lice than body lice
Cutler	2012	Ethiopia	Pediculus humanus humanus and capitis	body and head	No	visualization	N/D	102	33	65	7	6.8	3	9.3	103	7	6.8	No Borrelia, Rickettsia, Coxiella, Yersinia	PCR/ sequencing	ITS sequencing	human	102	N/D	100	7	6.8	N/D	N/D	N/D	Ethiopia more head than body lice Bq+
Angelakis	2011	Ethiopia	Pediculus humanus humanus/ capitis	body and head	Yes (>90%)	visualization and PCR (cytb)	A, C	695	424	271	95	13.7	18	7	N/A	N/A	N/A	N/D	PCR	ITS, fabF3, yopP	human	134	adults and children	100	26	19.4	N/D	N/D	N/D	Body > head lice Ethiopia
Amanzougaghene	2020	France	Pediculus humanus humanus, capitis and Pthirus pubis	body and head	Yes (in 2/10= 20%)	PCR Phum/ cytB	A, B	203	107	33	10	10.6	7.5	0	N/A	N/A	N/A	Coxiella burnetii (3% head and body lice), Acinetobacter 21.5% body lice samples, 6% head lice, 9.5% pubic lice samples.	PCR	yopP	human	10	adults	100	5	0.5	N/D	N/D	N/D	Pubic lice Bq (3.1%): 2 pubic lice from one individual
Candy	2018	France	Pediculus humanus humanus/ capitis	body and head	No	visualization and PCR (cytb)	A, B, E	259	24	235	4	1.5	16.7	0	N/A	N/A	N/A	Acinetobacter baumanii (11% and 29%)	PCR	yopP, fabF3	human	141	adults and children	N/D	N/D	N/D	N/D	N/D	N/D	Body and head lice: negative head lice
Drali	2014	France	Pediculus humanus humanus/ capitis	body and head	Yes (12%)	visualization and PCR (Phum)	N/A	989	923	66	186	18.8	19.4	11	N/A	N/A	N/A	N/D	PCR	ITS2, yopP	human	87	adults	100	42	53	N/D	N/D	N/D	Scalp body lice (numbers added hatched nits and adults)
Poudel	2023	Nepal	Pediculus humanus humanus	body and head	Yes (15%)	visualization	N/D	199	N/A	N/A	3	1.5	N/A	N/A	N/A	N/A	N/A	N/D	PCR	16S	human	43	adults and children	N/A	3	7	N/D	N/D	N/D	co-infection (15%-20%) Nepal
Sasaki	2006	Nepal	Pediculus humanus humanus and capitis	body and head	Yes (36.7%)	visualization	N/A	488	253	235	41	17.4	20	9.5	N/A	N/A	N/A	N/D	PCR	ITS, gltA, QHVE-12/14	human	30	children	8.5	21	15 (9.5% head, 20% for body)	N/D	N/D	N/D	Nepal children: slum and school
Kamani	2023	Nigeria	Pediculus humanus humanus and capitis	body and head	Yes (51/71=71.2)	visualization and cytB gene sequencing	A, E	225	42	18	11	18	23.8	5.6	N/A	N/A	N/A	A. baumania (40%), A. haemolyticus (1.7%), No: Rp, Br	PCR	gltA	human	71	children	71.8	N/A	N/D	N/D	N/D	N/D	Maiduguri, conflict, IDP
Sangare	2014	Senegal, Mali, Algeria, Kenya, Burundi, Madagascar, Ethiopia, DRC	Pediculus humanus humanus and capitis	body and head	No	visualization and PCR (cytb, PHUM)	A, B, C	1040	424	616	238	22.9	54	1.6	N/A	N/A	N/A	N/D	PCR	ITS, yopP	human	N/D	N/D	N/D	N/D	N/D	N/D	N/D	N/D	9 africa countries: comparative rates body and head lice
Bonilla	2014	USA	Pediculus humanus humanus and capitis	body and head	Yes (3%)	visualization	N/D	79	63	16	16	20.3	15.9	37.5	79	16	20.3	N/D	PCR	ITS, gltA	human	203	adults	35	16	20.3	N/D	N/D	N/D	co-infection head and body (6 of 79: people with pediculosis): none Bq+, SF
Bonilla	2009	USA	Pediculus humanus humanus and capitis	body and head	Yes (4.3%)	visualization	N/A	694	624	70	39	29.2	33.3	25	44	11	25	N/D	PCR	gltA, ftsZ	human	138	adults	24	14	33% (body), 25% (head lice)	N/D	N/D	N/D	homeless San Francisco
Eremeeva	2017	USA and Russia	Pediculus humanus humanus/ capitis	body and head	No	visualization and PCR	N/A	411	152	259	146	35.5	84.8	10.3	N/A	N/A	N/A	Acinetobacter spp.	PCR	fab3	human	N/D	N/D	N/A	N/A	N/A	N/A	N/A	N/A	body lice (Russia), head lice (USA)
