# Supplementary material for: Bartonella quintana detection among arthropods and their hosts: a systematic review and meta-analysis
Source: Parasit Vectors. 2024 Aug 2;17:328. doi: 10.1186/s13071-024-06413-3 (PMC11295871; doi:10.1186/s13071-024-06413-3)
Supplement: Supplementary file 5 — Supplementary Material 5. [file 13071_2024_6413_MOESM5_ESM.xlsx]

## Sheet: Sheet1
Author	Year	Country arthropod	Arthropod species	Louse ecotype (head vs. body)	Method arthropod identification	N head lice	Number Bq + arthropods	Other pathogens?	method Bq identified	PCR primer	Host age category (adults vs. children)
Bouvresse	2011	France	Pediculus humanus capitis	head	visualization	288	0	Acinetobacter baumanii (33%)	PCR	yopP	children
Fournier	2002	France	Pediculus humanus capitis	head	visualization and 18S	20	0	No B. recurrentis, No Rickettsia	PCR	QHVE1/13	children
Fournier	2002	Portugal	Pediculus humanus capitis	head	visualization and 18S	20	0	No B. recurrentis, No Rickettsia	PCR	QHVE1/14	children
Fournier	2002	Australia	Pediculus humanus capitis	head	visualization and 18S	3	0	No B. recurrentis, No Rickettsia	PCR	QHVE1/15	children
Fournier	2002	China	Pediculus humanus capitis	head	visualization and 18S	23	0	No B. recurrentis, No Rickettsia	PCR	QHVE1/16	children
