# Supplementary material for: Bartonella quintana detection among arthropods and their hosts: a systematic review and meta-analysis
Source: Parasit Vectors. 2024 Aug 2;17:328. doi: 10.1186/s13071-024-06413-3 (PMC11295871; doi:10.1186/s13071-024-06413-3)
Supplement: Supplementary file 6 — Supplementary Material 6. [file 13071_2024_6413_MOESM6_ESM.xlsx]

## Sheet: Sheet1
Author	Year	Overall Appraisal	Comments relating to modified JBI
Arkwright	1918	Exclude	Low: In vitro Experimental inoculation of volunteers
Varela	1961	Include	Mod-high: missing host data
Varela	1966	Exclude	Low: In vitro experimental study of Cimex lectualarius transmission
Momcuoglu	1993	Exclude	Low: No testing for pathogens. Only report of ectoparasite rates.
Rydkina	1999	Include	Mod: missing host data
Raoult	1999	Include	Mod-high: missing host data (clade)
Brouqui	1999	Include	High: arthropod and host disease data
Roux	1999	Include	Mod-high: missing host data
La Scola	2001	Include	Mod: missing host data
Sasaki	2002	Include	Mod: missing host data
Fournier	2002	Include	Mod: missing host data
Rolain	2003	Include	Mod: missing host data
Rolain	2005	Include	Mod-low missing host data, small n
Valerio	2005	Exclude	Low: In vitro study where sources of Dermatophagoides mites were commercial laboratories (not from the field)
Foucault	2005	Exclude	Low: In vitro study testing MLST on samples tested and described in a previous study (Roux et al. JCM 1999)
Sasaki	2006	Include	Mod: missing host data
Marié	2006	Include	Mod: missing host data
Podsiadły	2008	Exclude	Low: Testing to Bartonella genus (spp). Ticks.
Alcantara	2009	Include	Mod-high (including number of hosts), missing host disease data
Bonilla	2009	Include	Mod: missing host data
Podsiadly	2009	Exclude	Low: No to B. quintana species. Ticks, mostly Bartonella spp. One 84% similarity to B. quintana (not similar enough to confirm B. quintana)
Bouvresse	2011	Include	Mod: missing host data
Angelakis	2011	Include	Mod-low missing host quantification arthropods
Angelakis	2011	Include	Mod-high: missing host data (clade)
Boutellis	2012	Include	Mod: missing host data
Melter	2012	Include	High: arthropod and host disease data
Cutler	2012	Include	Mod-high: missing host data
Li	2013	Include	High: arthropod and host disease data
Angelakis	2013	Include	Mod: missing host data
Sangare	2014	Include	Mod-high: missing host data (clade)
Murillo	2014	Include	Mod: missing host data
Drali	2014	Include	Mod-high: missing host data
Bonilla	2014	Include	Mod-high: missing host disease data (has host behavioural)
Diatta	2014	Include	High: arthropod and host disease data
Musso	2014	Exclude	Low: No testing arthropod (fleas) for Bartonella quintana (only B. henselae)
Drali	2015	Include	Mod-high: missing host data (clade)
Sangare	2015	Include	Mod: missing host data
Sunantaraporn	2015	Exclude	Low: Testing to Bartonella genus. Negative. Head lice.
Amanzougaghene	2016	Include	Mod-high: missing host data (clade)
Marquez	2016	Exclude	Low: conference abstract: duplicate data: same data as Faccini-Martinez 2017, only to Bartonella genus
Perez-Tanoira	2017	Include	High: arthropod and host data
Mana	2017	Include	Mod-high: missing host data (clade)
Faccini-Martínez	2017	Include	High: arthropod and host data
Eremeeva	2017	Include	Mod: missing host data
Amanzougaghene	2017	Include	Mod-high: missing host data (clade)
Ulutasdemir	2018	Include	Mod-high: missing host data
Louni	2018	Include	Mod-high: missing host data
Louni	2018	Include	Mod-High: missing host disease data (clade)
Candy	2018	Include	Mod-high: missing host data (clade)
Gravinatti	2018	Exclude	Low: No testing for pathogens.
Theonest	2019	Include	High: arthropod and host data
Ly	2019	Include	Mod: missing host data
Huang	2019	Include	High: arthropod and host data
De Liberato	2019	Include	Mod-High: missing host disease data
Bounmbanda-koyo	2019	Include	Mod: missing host data
Eremeeva	2019	Include	Mod: missing host data
Pietri	2020	Include	Mod: missing host data
Majid	2020	Include	Mod: missing host data
Bounmbanda-koyo	2020	Include	Mod: missing host data
Amanzougaghene	2020	Include	Mod-high: missing host data
Ly	2020	Include	Mod: missing host data
Perez-Tanoira	2020	Include	Mod: missing host data
Mullins	2020	Exclude	Low: Testing to Bartonella genus, not specific to B. quintana
Mokhtar	2020	Exclude	Low: Pediculus humanus capitis (head lice), did not test for Bartonella spp or Bartonella quintana
Sasaki	2021	Include	High: arthropod and host data
Han	2021	Include	Mod: missing host data
Hammoud	2021	Include	Mod: missing host data
Defaye	2021	Include	Mod: missing host data
Dzul-Rosado	2022	Include	Mod-High: missing host disease data
Tufa	2023	Include	Mod: missing host data
Kamani	2023	Include	Mod: missing host data
Sasaki	2023	Include	High: arthropod and host data
Jumpertz	2023	Include	High: arthropod and host data
Faccini-Martinez	2023	Include	High: arthropod and host data
Poudel	2023	Include	Mod: missing host data
